# Supplementary material for: High prevalence of m.1555A > G in patients with hearing loss in the Baikal Lake region of Russia as a result of founder effect
Source: Sci Rep. 2024 Jul 3;14:15342. doi: 10.1038/s41598-024-66254-z (PMC11222474; doi:10.1038/s41598-024-66254-z)
Supplement: Supplementary file 4 — Supplementary Information 4. [file 41598_2024_66254_MOESM4_ESM.xlsx]

## Sheet: Phylogenetic tree of mtDNA  
																																					L3
	L0			L1																										M
	m.1555A>G_SAR (1)			m.1555A>G_AP (1)
	[1]			[2, 3]
	m.1555A>G_AP (1)													M*					M7					M8							G							4883T
	[2, 3]																		m.1555A>G_CP (3)												m.1555A>G_CP (1)							M80`D
																			[4]												[4]
														1888A					m.1555A>G_KP (1)			M8a				CZ					m.1555A>G_KP (1)							5178A
														16129A					[5]												[5]							16362C
							M1`20`51							M5					m.1555A>G_JP (1)												m.1555A>G_CP (1)							D
																			[3, 7]					C				Z			[2, 3]							m.1555A>G_CP (5)											N1a
																			m.1555A>G_CP/TP (2)																			[11]
					M10				M11			709A				M5b`c			[8]																			m.1555A>G_CP/TP (1)
					m.1555A>G_CP (1)				m.1555A>G_KP (1)			3921T												5821A														[8]									N1a1`2
					[4]				[5]			14323A												C7
												M5a`d												m.1555A>G_CP (2)
																								[4]										D4							16189C					N1a1			N1a2
																																		m.1555A>G_KP (3)
										12477C																								[5]
										M5a				M5d																				m.1555A>G_CP (1)					150T								N1a1a
										m.1555A>G_IP (1)																								[2, 3]					1107C				D6
										[6]																								m.1555A>G_JP (3)					5301G
																																		[3, 7]					10397G									N1a1b1
																																							D5
																																							m.1555A>G_CP (12)
																						D4b							D4g					11696A					[4]
																																		D4j					m.1555A>G_KP (2)
																																		m.1555A>G_CP (16)					[5]
																								8964T							5231A			[4]					m.1555A>G_JP (1)
																								9824A			D4g1				D4g2								m.1555A>G_CP (2)
																				D4b1				D4b2															[2, 3]
AP	African pedigrees																							m.1555A>G_CP (1)
AUP	Australian pedigrees																							[9]					4394T
BP	Buryat pedigrees																												D4g2a				D4g2b				D5a`b				D5c
CP	Chinese pedigrees
CUP	Cuban pedigrees																												11059T
EP	English pedigrees																												D4g2a1						752T				D5b
IP	Indian pedigrees																												m.1555A>G_CP (1)						11944C
JP	Japanese pedigrees																												[10]						12026G
KP	Korean pedigrees																																		D5a
RP	Russian pedigree
SAP	South African pedigree
SP	Spanish pedigrees																															D5a1			1438A			D5a3
TP	Taiwanese pedigrees																																		16172C
																																			D5a2
References
1. Human, H., Lombard, D., de Jong, G., Bardien, S. A South African family with the mitochondrial A1555G mutation on haplogroup L0d. Biochem Biophys Res Commun. 382, 390-4. doi: 10.1016/j.bbrc.2009.03.032. (2009)
2. Hutchin T.P., Cortopassi, G.A. Multiple origins of a mitochondrial mutation conferring deafness. Genetics. 145, 771–776. (1997)																																	16266T				D5a2b
3. Yao, Y.G., Salas, A., Bravi, C.M., Bandelt, H.J. A reappraisal of complete mtDNA variation in East Asian families with hearing impairment. Hum Genet. 119, 505-15. doi: 10.1007/s00439-006-0154-9. (2006)																																	D5a2a
4. Lu, J., Qian, Y., Li, Z., Yang, A., Zhu, Y., Li, R. et al. Mitochondrial haplotypes may modulate the phenotypic manifestation of the deafness-associated 12S rRNA 1555A>G mutation. Mitochondrion. 10, 69-81. doi: 10.1016/j.mito.2009.09.007. (2010)
5. Bae, J.W., Kim, D.-B., Choi, J.Y., Park, H.-J., Lee, J.D., Hur, D.G. et al. Molecular and Clinical Characterization of the Variable Phenotype in Korean Families with Hearing Loss Associ-ated with the Mitochondrial A1555G Mutation. PLoS One. 7, e42463, doi:10.1371/journal.pone.0042463. (2012)
6. Khan, N.A., Govindaraj, P., Jyothi, V., Meena, A.K., Thangaraj, K. Co-occurrence of m.1555A>G and m.11778G>A mitochondrial DNA mutations in two Indian families with strikingly different clinical penetrance of Leber hereditary optic neuropathy. Mol Vis. 11, 1282-9. (2013)																															16164G				D5a1a2
7. Abe, S., Usami, S., Shinkawa, H., Weston, M.D., Overbeck, L.D., Hoover, D.M. et al. Phylogenetic Analysis of Mitochondrial DNA in Japanese Pedigrees of Sensorineural Hearing Loss Associated with the A1555G Mutation. Eur J Hum Genet. 6, 563–569, doi:10.1038/sj.ejhg.5200239. (1998)																															D5a2a1
8. Wu, C.C., Chiu, Y.H., Chen, P.J., Hsu, C.J. Prevalence and clinical features of the mitochondrial m.1555A>G mutation in Taiwanese patients with idiopathic sensorineural hearing loss and association of haplogroup F with low penetrance in three families. Ear Hear. 28, 332-42. doi: 10.1097/AUD.0b013e318047941e. (2007)																															m.1555A>G_BP (1)
9. Ding, Y., Lang, J., Zhang, J., Xu, J., Lin, X., Lou, X. et al. Screening for deafness-associated mitochondrial 12S rRNA mutations by using a multiplex allele-specific PCR method. Biosci Rep. 29, BSR20200778. doi: 10.1042/BSR20200778. (2020)																															[This study]
10. Ding, Y., Teng, Y., Guo, Q., Leng, J. Mitochondrial tRNAGln 4394C>T Mutation May Contribute to the Clinical Expression of 1555A>G-Induced Deafness. Genes. 13, 1794. https://doi.org/10.3390/genes13101794 (2022)
11. Tang, X. et al. Very low penetrance of hearing loss in seven Han Chinese pedigrees carrying the deafness-associated 12S rRNA A1555G mutation. Gene. 15, 11-9. doi: 10.1016/j.gene.2007.01.001. (2007)
12. Estivill, X., Govea, N., Barceló, E., Badenas, C., Romero, E., Moral, L., Scozzri, R. et al. Familial Progressive Sensorineural Deafness Is Mainly Due to the MtDNA A1555G Mutation and Is Enhanced by Treatment of Aminoglycosides. Am J Hum Genet. 62, 27–35, doi:10.1086/301676. (1998)
13. Torroni, A., Cruciani, F., Rengo, C., Sellitto, D., López-Bigas, N., Rabionet, R. et al. The A1555G Mutation in the 12S rRNA Gene of Human mtDNA: Recurrent Origins and Founder Events in Families Affected by Sensorineural Deafness. Am J Hum Genet. 65, 1349–1358, doi:10.1086/302642. (1999)
14. Vandebona, H., Mitchell, P., Manwaring, N., Griffiths, K., Gopinath, B., Wang, J.J. et al. Prevalence of mito-chondrial 1555A>G mutation in adults of European descent. N Engl J Med. 5, 642-4. doi: 10.1056/NEJMc0806397. (2009)
15. Achilli, A., Rengo, C., Magri, C., Battaglia, V., Olivieri, A., Scozzari, R. et al. The molecular dissection of mtDNA haplogroup H confirms that the Franco-Cantabrian glacial refuge was a major source for the European gene pool. Am J Hum Genet. 75, 910-8. doi: 10.1086/425590. (2004)
16. Elliott, H.R., Samuels, D.C., Eden, J.A., Relton, C.L., Chinnery, P.F. Pathogenic mitochondrial DNA mutations are common in the general population. Am J Hum Genet. 83, 254-60. doi: 10.1016/j.ajhg.2008.07.004. (2008)
17. Subathra, M. et al. Complete mitochondrial genome analysis and clinical documentation of a five-generational Indian family with mitochondrial 1555A>G mutation and postlingual hearing loss. Ann Hum Genet. 78, 217-34. doi: 10.1111/ahg.12061. (2014)
[truncated: 8 more columns]
